# Supplementary material for: Rumen Epithelial Development- and Metabolism-Related Genes Regulate Their Micromorphology and VFAs Mediating Plateau Adaptability at Different Ages in Tibetan Sheep
Source: Int J Mol Sci. 2022 Dec 16;23(24):16078. doi: 10.3390/ijms232416078 (PMC9786296; doi:10.3390/ijms232416078)
Supplement: Supplementary file 1 [file ijms-23-16078-s001.zip]

Archive with 1 entries (1 files):
- ijms-2056190-supplementary.pdf
